# Supplementary material for: TRAIL Mediates Neuronal Death in AUD: A Link between Neuroinflammation and Neurodegeneration
Source: Int J Mol Sci. 2021 Mar 4;22(5):2547. doi: 10.3390/ijms22052547 (PMC7961445; doi:10.3390/ijms22052547)
Supplement: Supplementary file 1 [file ijms-22-02547-s001.zip]

Archive with 8 entries (8 files):
- S1 Figure_OFC-WBs_SH-SY5Y DRs-REVISED.tif
- S2 Figure_NfkB and cytokines_chronic ethanol-REVISED-2.tif
- S3 Figure _ethanol enhances TLR7 cytokines.tif
- S4 Figure_TLR7-REVISED.tif
- S5 Figure_HMGB1-REVISED.tif
- S6 Figure_microglia-REVISED.tif
- S7 Figure-TRAIL and mouse brain.tif
- Supplementary Figures and legends-REVISED.docx
